# Supplementary material for: Distinct Responses of Biofilm Carbon Metabolism to Nanoplastics with Different Surface Modifications
Source: Int J Environ Res Public Health. 2022 Jul 27;19(15):9148. doi: 10.3390/ijerph19159148 (PMC9332795; doi:10.3390/ijerph19159148)
Supplement: Supplementary file 1 [file ijerph-19-09148-s001.zip]

Archive with 1 entries (1 files):
- ijerph-1762459-supplementary.pdf
